# Supplementary material for: Association between Fluoxetine Use and Overall Survival among Patients with Cancer Treated with PD-1/L1 Immunotherapy
Source: Pharmaceuticals (Basel). 2023 Apr 23;16(5):640. doi: 10.3390/ph16050640 (PMC10220705; doi:10.3390/ph16050640)
Supplement: Supplementary file 1 [file pharmaceuticals-16-00640-s001.zip]

Archive with 1 entries (1 files):
- pharmaceuticals-2313687-supplementary.pdf
